# Supplementary material for: Is It Still Beneficial to Monitor the Trough Concentration of Vancomycin? A Quantitative Meta-Analysis of Nephrotoxicity and Efficacy
Source: Antibiotics (Basel). 2024 May 28;13(6):497. doi: 10.3390/antibiotics13060497 (PMC11200798; doi:10.3390/antibiotics13060497)
Supplement: Supplementary file 1 [file antibiotics-13-00497-s001.zip]

Archive with 1 entries (1 files):
- antibiotics-3003639-supplementary.pdf
